# Supplementary material for: Validation of Lyophilized Human Fecal Microbiota for the Treatment of Clostridioides difficile Infection: A Pilot Study with Pharmacoeconomic Analysis of a Middle-Income Country—Promicrobioma Project
Source: Microorganisms. 2024 Aug 22;12(8):1741. doi: 10.3390/microorganisms12081741 (PMC11356882; doi:10.3390/microorganisms12081741)
Supplement: Supplementary file 1 [file microorganisms-12-01741-s001.zip]

Archive with 1 entries (1 files):
- microorganisms-3159186-supplementary.pdf
